# Supplementary material for: Rabies experts on demand: A cross-sectional study describing the use of a rabies telehealth service
Source: Public Health Chall. Author manuscript; Available in PMC 2024 Jan 8. (PMC10772938; doi:10.1002/puh2.109)
Supplement: S3. PEP Deviation Calculator [file NIHMS1926574-supplement-S3__PEP_Deviation_Calculator.xlsx]

## Sheet: Sheet1
	Today's Date
	Immune Compromised*?	No
	RIG Administered?	No
	RIG Recommendation	Administer RIG on or before the following date:	1900-01-07
	Vaccine Dose	DOSE 1	DOSE 2	DOSE 3	DOSE 4	DOSE 5*				D1 - D3	D3 - D7	D7 - D14	D14 - D21	RIG DELAY
	Recommended Schedule (Day)	0	3	7	14	28				#VALUE!	#VALUE!	#VALUE!	n/a	0
	Vaccination date
	Patient's Schedule (DAY)	0	pending	pending	pending	NOT INDICATED
	Recommendation	OK	pending	pending	pending	NOT INDICATED
	New Schedule (Days)	0	3	.	.	NOT INDICATED
	New Schedule (Date)	00:00:00	1900-01-03			NOT INDICATED
	RECOMMENDATION	SCHEDULE ADHERES TO ACIP GUIDELINES
	ENTER INFORMATION
	CALCULATED VARIABLE		1 < x < 10	1 < x < 10	3 < x < 14	6 < x < 21
	POTENTIAL DEVIATION FROM ACIP
	* RIG should be infused into the site of the wound. Any remaining RIG should be administered at a site distant from the placement of the vaccine
	** RIG should be given up to 7 days after the first vaccine dose. After 7 days the host immune response exceeds the passive antibody provided by RIG, and is therefore no longer necessary

## Sheet: Sheet2
		0.008		0.00064
		0.08
		1.9		1.9e-05
		100000
		1290773		0.00399496
		323100000
				0.00465396
				0.465396
